# Supplementary material for: Mutualists or parasites? Context-dependent influence of symbiotic fly larvae on carnivorous investment in the Albany pitcher plant
Source: R Soc Open Sci. 2016 Nov 23;3(11):160690. doi: 10.1098/rsos.160690 (PMC5180157; doi:10.1098/rsos.160690)
Supplement: R Code provided as supplementary material. [file rsos160690supp2.R]

######Cephalotus / Badisis Article Script########

library(AER)
library(nlme)
library(lme4)
library(MASS)
library(Hmisc)
library(mgcv)
library(permute)
library(vegan)
library(glmmML)
library(GAD)
library(vcd)
library(pbkrtest)
library(lattice)
library(sm)
library(qpcR)
library(MuMIn)
library(boot)
library(dispmod)

overdisp_fun <- function(model) {
  ## number of variance parameters in 
  ##   an n-by-n variance-covariance matrix
  vpars <- function(m) {
    nrow(m)*(nrow(m)+1)/2
  }
  model.df <- sum(sapply(VarCorr(model),vpars))+length(fixef(model))
  (rdf <- nrow(model@frame)-model.df)
  rp <- residuals(model)
  Pearson.chisq <- sum(rp^2)
  prat <- Pearson.chisq/rdf
  pval <- pchisq(Pearson.chisq, df=rdf, lower.tail=FALSE)
  c(chisq=Pearson.chisq,ratio=prat,rdf=rdf,p=pval)
}

#########################################################
#Change in C/N#
#########################################################

change=read.csv("Lymbery et al. Open Science Albany Pitcher Plant CN Data.csv")
change$Time=as.factor(change$Time)

#####With only non-damaged plants#####
alive=subset(change,Condition=="a")
alive$PP=alive$P/(alive$P+alive$TL)
alive
length(alive)
full=lm(dCN~(PP*Cover*Density*Treatment),data=alive)
anova(full,test='F')
coef(full)

####Without One Outlier####
alive2=subset(alive,ID!='3') 
alive2
alive2$age=alive2$AL+alive2$P
length(alive2$dCN)

#Means and SE for each treatment
f=subset(alive2,Treatment=='F')
length(f$dCN)
nf=subset(alive2,Treatment=='NF')
length(nf$dCN)
summary(f$dCN)
sd(f$dCN)/sqrt(length(f$dCN))
summary(nf$dCN)
sd(nf$dCN)/sqrt(length(nf$dCN))

mean(f$CN)
sd(f$CN)/sqrt(length(f$CN))
mean(f$CN2)
sd(f$CN2)/sqrt(length(f$CN2))
mean(nf$CN)
sd(nf$CN)/sqrt(length(nf$CN))
mean(nf$CN2)
sd(nf$CN2)/sqrt(length(nf$CN2))

#Plot C/N against number and prop of pitchers.
names(alive2)
plot(alive2$CN~alive2$PP,xlab="Proportion of Pitchers",ylab="C/N")
plot(alive2$CN~alive2$P,xlab="Number of Pitchers",ylab="C/N")


#Full Model
full2=lm(dCN~(PP*Cover*Density*Treatment),data=alive2)

#Look for colinearity
variables=cbind(alive2$PP,alive2$Cover,alive2$Density,alive2$Treatment) 

source("http://www.highstat.com/Book2/HighstatLibV6.R") ## corvif function
corvif(variables)
# Variance inflation factors (should be less than 3)

#model comparison
library(arm)

### Standardize the input variables, to allow interpetation of model averaging output, standardize function available in ARM package
options(na.action = "na.fail") 
stdz.model<-standardize(full2,standardize.y=FALSE)
summary(stdz.model)

### Use the dredge function implemented in the MuMIn package (Barton , 2009)to generate a full submodel set (including the null model) from the global model 
model.set<-dredge(stdz.model, trace=TRUE)
top.models<-get.models(model.set, delta < 2)
summary(top.models[[1]])   ###can be used to get model summary of best model, second model etc

avgm<-model.avg(model.set, delta < 2, rank = "AICc")   ### NOT NEEDED HERE but calculate average model coefficients (re-weights subset of models
summary(avgm)   ### gives you the list of top models

topmodel=top.models[[1]]
null=top.models[[3]]
lrtest(topmodel,null)

####Repeat C/N with "age" instead of PP
alive2$age=alive2$AL+alive2$P

#Full Model
fullage=lm(dCN~(age*Cover*Density*Treatment),data=alive2)

### Standardize the input variables, to allow interpetation of model averaging output, standardize function available in ARM package
options(na.action = "na.fail") 
stdz.model<-standardize(fullage,standardize.y=FALSE)
summary(stdz.model)

### Use the dredge function implemented in the MuMIn package (Barton , 2009)to generate a full submodel set (including the null model) from the global model 
model.set<-dredge(stdz.model, trace=TRUE)
top.models<-get.models(model.set, delta < 2)
summary(top.models[[1]])   ###can be used to get model summary of best model, second model etc

avgm<-model.avg(model.set, delta < 2, rank = "AICc")   ### NOT NEEDED HERE but calculate average model coefficients (re-weights subset of models
summary(avgm)   ### gives you the list of top models

avgm2<-model.avg(model.set, rank = "AICc")
summary(avgm2)


#########################################################
#Change in N#
#########################################################

#Means and SE for each treatment
f=subset(alive2,Treatment=='F')
length(f$dCN)
nf=subset(alive2,Treatment=='NF')
summary(f$dN)
sd(f$dN)/sqrt(length(f$dN))
summary(nf$dN)
sd(nf$dCN)/sqrt(length(nf$dN))

names(alive2)

mean(f$N)
sd(f$N)/sqrt(length(f$N))
mean(f$N2)
sd(f$N2)/sqrt(length(f$N2))
mean(nf$N)
sd(nf$N)/sqrt(length(nf$N))
mean(nf$N2)
sd(nf$N2)/sqrt(length(nf$N2))

#Full Model
fullN=lm(dN~(PP*Cover*Density*Treatment),data=alive2)

#model comparison
library(arm)

### Standardize the input variables, to allow interpetation of model averaging output, standardize function available in ARM package
options(na.action = "na.fail") 
stdz.model<-standardize(fullN,standardize.y=FALSE)
summary(stdz.model)

### Use the dredge function implemented in the MuMIn package (Barton , 2009)to generate a full submodel set (including the null model) from the global model 
model.set<-dredge(stdz.model, trace=TRUE)
top.models<-get.models(model.set, delta < 2)
summary(top.models[[1]])   ###can be used to get model summary of best model, second model etc

avgm<-model.avg(model.set, delta < 2, rank = "AICc")   ### NOT NEEDED HERE but calculate average model coefficients (re-weights subset of models
summary(avgm)   ### gives you the list of top models
avgm2<-model.avg(model.set, rank = "AICc")
summary(avgm2)

topmodel=top.models[[1]]
null=top.models[[2]]
lrtest(topmodel,null)

#####Repeat N with Age instead of PP

#Full Model
fullNage=lm(dN~(age*Cover*Density*Treatment),data=alive2)

#model comparison
library(arm)

### Standardize the input variables, to allow interpetation of model averaging output, standardize function available in ARM package
options(na.action = "na.fail") 
stdz.model<-standardize(fullNage,standardize.y=FALSE)
summary(stdz.model)

### Use the dredge function implemented in the MuMIn package (Barton , 2009)to generate a full submodel set (including the null model) from the global model 
model.set<-dredge(stdz.model, trace=TRUE)
top.models<-get.models(model.set, delta < 2)
summary(top.models[[1]])   ###can be used to get model summary of best model, second model etc

avgm<-model.avg(model.set, delta < 2, rank = "AICc")   ### NOT NEEDED HERE but calculate average model coefficients (re-weights subset of models
summary(avgm)   ### gives you the list of top models
avgm2<-model.avg(model.set, rank = "AICc")  
summary(avgm2)


topmodel=top.models[[1]]
null=top.models[[3]]
lrtest(topmodel,null)

#########################################################
#15N#
#########################################################

change=read.csv("Lymbery et al. Open Science Albany Pitcher Plant CN Data.csv")
change$Time=as.factor(change$Time)
names(change)
#####With only non-damaged plants#####
alive=subset(change,Condition=="a")
alive$PP=alive$P/(alive$P+alive$TL)
alive
length(alive)
full=lm(X15N~(PP*Cover*Density*Treatment),data=alive)
anova(full,test='F')
coef(full)

####Without One Outlier####
alive2=subset(alive,ID!='3') 
alive2
alive2$age=alive2$AL+alive2$P
length(alive2$X15N)

#Means and SE for each treatment
f=subset(alive2,Treatment=='F')
length(f$X15N)
nf=subset(alive2,Treatment=='NF')
length(nf$X15N)
summary(f$X15N)
sd(f$X15N)/sqrt(length(f$X15N))
summary(nf$X15N)
sd(nf$X15N)/sqrt(length(nf$X15N))
names(alive2)

#Full Model
full15N=lm(X15N~(PP*Cover*Density*Treatment),data=alive2)

#model comparison
library(arm)

### Standardize the input variables, to allow interpetation of model averaging output, standardize function available in ARM package
options(na.action = "na.fail") 
stdz.model<-standardize(full15N,standardize.y=FALSE)
summary(stdz.model)

### Use the dredge function implemented in the MuMIn package (Barton , 2009)to generate a full submodel set (including the null model) from the global model 
model.set<-dredge(stdz.model, trace=TRUE)
top.models<-get.models(model.set, delta < 2)
summary(top.models[[1]])   ###can be used to get model summary of best model, second model etc

avgm<-model.avg(model.set, delta < 2, rank = "AICc")   ### NOT NEEDED HERE but calculate average model coefficients (re-weights subset of models
summary(avgm)   ### gives you the list of top models
avgm2<-model.avg(model.set, rank = "AICc")  
summary(avgm2)

topmodel=top.models[[1]]
null=top.models[[2]]
lrtest(topmodel,null)

summary(topmodel)
#####Repeat 15N with Age instead of PP

#Full Model
full15Nage=lm(X15N~(age*Cover*Density*Treatment),data=alive2)

#model comparison
library(arm)

### Standardize the input variables, to allow interpetation of model averaging output, standardize function available in ARM package
options(na.action = "na.fail") 
stdz.model<-standardize(full15Nage,standardize.y=FALSE)
summary(stdz.model)

### Use the dredge function implemented in the MuMIn package (Barton , 2009)to generate a full submodel set (including the null model) from the global model 
model.set<-dredge(stdz.model, trace=TRUE)
top.models<-get.models(model.set, delta < 2)
summary(top.models[[1]])   ###can be used to get model summary of best model, second model etc

avgm<-model.avg(model.set, delta < 2, rank = "AICc")   ### NOT NEEDED HERE but calculate average model coefficients (re-weights subset of models
summary(avgm)   ### gives you the list of top models
avgm2<-model.avg(model.set, rank = "AICc")   
summary(avgm2)

#########################################################
#Investment in Carnivory#
#########################################################

data2=read.csv('Lymbery et al. Open Science Albany Pitcher Plant Carnivorous Investment Data.csv')
summary(data2$Density.2)
data2$AL=data2$TL-data2$LB
data2$PP=data2$P/(data2$P+data2$AL)
str(data2)

#Models
invest.full=glm(cbind(PB,LB)~PP*X..Cover*Density.2,family=binomial(link=cauchit),data=data2)

#Subset to avoid problems of zero,zero data
data2$total.buds<-data2$LB + data2$PB
sub.data2<-subset(data2,data2$total.buds!=0)

#Compare different links
invest.full.c=glm(cbind(PB,LB)~PP*X..Cover*Density.2,family=binomial(link=cauchit),data=sub.data2)
invest.full.l=glm(cbind(PB,LB)~PP*X..Cover*Density.2,family=binomial(link=logit),data=sub.data2)
invest.full.p=glm(cbind(PB,LB)~PP*X..Cover*Density.2,family=binomial(link=probit),data=sub.data2)
invest.full.ll=glm(cbind(PB,LB)~PP*X..Cover*Density.2,family=binomial(link=cloglog),data=sub.data2)
AIC(invest.full.c,invest.full.l,invest.full.p,invest.full.ll)
top.models=model.sel(invest.full.c,invest.full.l,invest.full.p,invest.full.ll)
summary(model.avg(top.models))


#Look for overdispersion.
finalq=glm(cbind(PB,LB)~PP*Density.2,family=quasibinomial(link=cauchit),data=data2)
final=glm(cbind(PB,LB)~PP*Density.2,family=binomial(link=cauchit),data=data2)
summary(finalq)
summary(final)
#Overdispersion parameter=1.48, residual dev = 192.83, residual df = 99.

#model comparison
library(arm)

### Standardize the input variables, to allow interpetation of model averaging output, standardize function available in ARM package
options(na.action = "na.fail") 
stdz.model<-standardize(invest.full.c,standardize.y=FALSE)
summary(stdz.model)
#automated standardisation doesn't work for some reason, so do it manually
sub.data2$z.PP<- (sub.data2$PP - mean(sub.data2$PP)) / (2* sd(sub.data2$PP))
sub.data2$z.Shading<- (sub.data2$X..Cover - mean(sub.data2$X..Cover)) / (2* sd(sub.data2$X..Cover))
sub.data2$z.Density2<- (sub.data2$Density.2 - mean(sub.data2$Density.2)) / (2* sd(sub.data2$Density.2))

stdz.model<-glm(cbind(PB,LB)~z.PP*z.Shading*z.Density2,family=binomial(link=cauchit),data=sub.data2)

### Use the dredge function implemented in the MuMIn package (Barton , 2009)to generate a full submodel set (including the null model) from the global model 
model.set<-dredge(stdz.model, trace=TRUE)
top.models<-get.models(model.set, delta < 2)
summary(top.models[[1]])   ###can be used to get model summary of best model, second model etc

summary(top.models[[3]])
avgm<-model.avg(model.set, delta < 2, rank = "AICc")   ### NOT NEEDED HERE but calculate average model coefficients (re-weights subset of models
summary(avgm)   ### gives you the list of top models

topmodel=top.models[[1]]
selmodel=top.models[[3]]
anova(topmodel,selmodel,test = 'LRT')

lrtest(topmodel,selmodel)
######################################

#PP distribution.
hist(data2$PP)
summary(data2$PP)
#Min=0.2,Q1=0.5,Median=0.83,Mean=0.76,Q3=1,Max=1
mean(data2$X..Cover)
#30.50

######################################
###Look for collinearity###
  ## test VIFs on all fixed treatment effects (main predictors)
  variables <- cbind (data2$PP, data2$X..Cover, data2$Density.2) 

source("http://www.highstat.com/Book2/HighstatLibV6.R") ## corvif function
corvif(variables)
# Variance inflation factors (should be less than 3)


######################################
#Plot
plot(Prop~Density.2,data=data2,xlab=expression("Larval Density"~(larvae~cm^{-3})),ylab="Proportion Pitcher Buds",bty="l",col="white",bg=2,pch=19)
points(Prop~Density.2,data=data2)
final=glm(cbind(PB,LB)~PP*Density.2,family=binomial(link=cauchit),data=sub.data2)

thisdf1=data.frame(Density.2=seq(from=0,to=2,by=0.001),PP=0.2)
predict1=predict(final,thisdf1,type='response',se.fit=TRUE)
fitted1=predict1$fit
predictlower1=predict1$fit-predict1$se.fit
predictupper1=predict1$fit+predict1$se.fit
mid1=lines(seq(from=0,to=2,by=0.001),fitted1,col=2,lw=2,lt=1)
x1=seq(from=(2/2001),to=2,by=(2/length(predictupper1)))
polygon(c(x1,rev(x1)),c(predictlower1,rev(predictupper1)),col=adjustcolor("red",alpha.f=0.3),density=NA)

thisdf2=data.frame(Density.2=seq(from=0,to=2,by=0.001),PP=0.4)
predict2=predict(final,thisdf2,type='response',se.fit=TRUE)
fitted2=predict2$fit
predictlower2=predict2$fit-predict2$se.fit
predictupper2=predict2$fit+predict2$se.fit
mid2=lines(seq(from=0,to=2,by=0.001),fitted2,col=1,lw=2,lt=1)
x2=seq(from=(2/2001),to=2,by=(2/length(predictupper2)))
polygon(c(x2,rev(x2)),c(predictlower2,rev(predictupper2)),col=adjustcolor("black",alpha.f=0.3),density=NA)

thisdf3=data.frame(Density.2=seq(from=0,to=2,by=0.001),PP=0.9)
predict3=predict(final,thisdf3,type='response',se.fit=TRUE)
fitted3=predict3$fit
predictlower3=predict3$fit-predict3$se.fit
predictupper3=predict3$fit+predict3$se.fit
mid3=lines(seq(from=0,to=2,by=0.001),fitted3,col=4,lw=2,lt=1)
x3=seq(from=(2/2001),to=2,by=(2/length(predictupper3)))
polygon(c(x3,rev(x3)),c(predictlower3,rev(predictupper3)),col=adjustcolor("blue",alpha.f=0.3),density=NA)
#####################################################

#######Repeat Investment Analyses with Age Instead of PP##########
names(data2)
data2$age=data2$P+data2$AL

invest.full=glm(cbind(PB,LB)~age*X..Cover*Density.2,family=binomial(link=cauchit),data=data2)

#Subset to avoid problems of zero,zero data
data2$total.buds<-data2$LB + data2$PB
sub.data2<-subset(data2,data2$total.buds!=0)

#Compare different links
invest.full.c=glm(cbind(PB,LB)~age*X..Cover*Density.2,family=binomial(link=cauchit),data=sub.data2)
invest.full.l=glm(cbind(PB,LB)~age*X..Cover*Density.2,family=binomial(link=logit),data=sub.data2)
invest.full.p=glm(cbind(PB,LB)~age*X..Cover*Density.2,family=binomial(link=probit),data=sub.data2)
invest.full.ll=glm(cbind(PB,LB)~age*X..Cover*Density.2,family=binomial(link=cloglog),data=sub.data2)
AIC(invest.full.c,invest.full.l,invest.full.p,invest.full.ll)
top.models=model.sel(invest.full.c,invest.full.l,invest.full.p,invest.full.ll)
summary(model.avg(top.models))
#result...cauchit is still the best with 0.59 model weight

#Look for overdispersion.
finalq=glm(cbind(PB,LB)~age*Density.2,family=quasibinomial(link=cauchit),data=data2)
final=glm(cbind(PB,LB)~age*Density.2,family=binomial(link=cauchit),data=data2)
summary(finalq)
summary(final)
#Overdispersion parameter=1.56, residual dev = 202.28, residual df = 99.

#model comparison
library(arm)

### Standardize the input variables, to allow interpetation of model averaging output, standardize function available in ARM package
options(na.action = "na.fail") 
stdz.model<-standardize(invest.full.c,standardize.y=FALSE)
summary(stdz.model)
#automated standardisation doesn't work for some reason, so do it manually
sub.data2$z.age<- (sub.data2$age - mean(sub.data2$age)) / (2* sd(sub.data2$age))
sub.data2$z.Shading<- (sub.data2$X..Cover - mean(sub.data2$X..Cover)) / (2* sd(sub.data2$X..Cover))
sub.data2$z.Density2<- (sub.data2$Density.2 - mean(sub.data2$Density.2)) / (2* sd(sub.data2$Density.2))

stdz.model<-glm(cbind(PB,LB)~z.age*z.Shading*z.Density2,family=binomial(link=cauchit),data=sub.data2)
summary(stdz.model)

### Use the dredge function implemented in the MuMIn package (Barton , 2009)to generate a full submodel set (including the null model) from the global model 
model.set<-dredge(stdz.model, trace=TRUE)
top.models<-get.models(model.set, delta < 2)
summary(top.models[[1]])   ###can be used to get model summary of best model, second model etc
summary(top.models[[2]])
avgm<-model.avg(model.set, delta < 2, rank = "AICc")   ### NOT NEEDED HERE but calculate average model coefficients (re-weights subset of models
summary(avgm)
avgm2<-model.avg(model.set, rank = "AICc")   ### NOT NEEDED HERE but calculate average model coefficients (re-weights subset of models
summary(avgm2)

topmodel=top.models[[1]]
selmodel=top.models[[2]]
lrtest(topmodel,selmodel)

summary(topmodel)
###Look for collinearity###
## test VIFs on all fixed treatment effects (main predictors)
variables <- cbind (data2$age, data2$X..Cover, data2$Density.2) 

source("http://www.highstat.com/Book2/HighstatLibV6.R") ## corvif function
corvif(variables)
# Variance inflation factors (should be less than 3)


######################################
#Plot
plot(Prop~Density.2,data=data2,xlab=expression("Larval Density"~(larvae~cm^{-3})),ylab="Proportion Pitcher Buds",bty="l",col="white",bg=2,pch=19)
points(Prop~Density.2,data=data2)
final=glm(cbind(PB,LB)~X..Cover*Density.2,family=binomial(link=cauchit),data=sub.data2)
summary(data2$X..Cover)

thisdf1=data.frame(Density.2=seq(from=0,to=2,by=0.001),X..Cover=5)
predict1=predict(final,thisdf1,type='response',se.fit=TRUE)
fitted1=predict1$fit
predictlower1=predict1$fit-predict1$se.fit
predictupper1=predict1$fit+predict1$se.fit
mid1=lines(seq(from=0,to=2,by=0.001),fitted1,col=2,lw=2,lt=1)
x1=seq(from=(2/2001),to=2,by=(2/length(predictupper1)))
polygon(c(x1,rev(x1)),c(predictlower1,rev(predictupper1)),col=adjustcolor("red",alpha.f=0.3),density=NA)

thisdf2=data.frame(Density.2=seq(from=0,to=2,by=0.001),X..Cover=30.5)
predict2=predict(final,thisdf2,type='response',se.fit=TRUE)
fitted2=predict2$fit
predictlower2=predict2$fit-predict2$se.fit
predictupper2=predict2$fit+predict2$se.fit
mid2=lines(seq(from=0,to=2,by=0.001),fitted2,col=1,lw=2,lt=1)
x2=seq(from=(2/2001),to=2,by=(2/length(predictupper2)))
polygon(c(x2,rev(x2)),c(predictlower2,rev(predictupper2)),col=adjustcolor("black",alpha.f=0.3),density=NA)

thisdf3=data.frame(Density.2=seq(from=0,to=2,by=0.001),X..Cover=50)
predict3=predict(final,thisdf3,type='response',se.fit=TRUE)
fitted3=predict3$fit
predictlower3=predict3$fit-predict3$se.fit
predictupper3=predict3$fit+predict3$se.fit
mid3=lines(seq(from=0,to=2,by=0.001),fitted3,col=4,lw=2,lt=1)
x3=seq(from=(2/2001),to=2,by=(2/length(predictupper3)))
polygon(c(x3,rev(x3)),c(predictlower3,rev(predictupper3)),col=adjustcolor("blue",alpha.f=0.3),density=NA)
#####################################################

#########################################################
#Survival After Damage#
#########################################################

#Prob of Survival#
s=c(8,1,3,6)
s=matrix(s,nrow=2,ncol=2)
survival=fisher.test(s)
survival
